# Supplementary material for: Initial Virome Characterization of the Common Cnidarian Lab Model Nematostella vectensis
Source: Viruses. 2020 Feb 15;12(2):218. doi: 10.3390/v12020218 (PMC7077227; doi:10.3390/v12020218)
Supplement: Supplementary file 1 [file viruses-12-00218-s001.zip]

Archive with 3 entries (3 files):
- Supplementary file 2.pdf
- Figure S1.pdf
- Supplementary file 1.xlsx
