# Supplementary material for: Initial Virome Characterization of the Common Cnidarian Lab Model Nematostella vectensis
Source: Viruses. 2020 Feb 15;12(2):218. doi: 10.3390/v12020218 (PMC7077227; doi:10.3390/v12020218)
Supplement: Supplementary file 1 [file viruses-12-00218-s001.zip › Supplementary file 1.xlsx]

## Sheet: Table S1
Table S1. Detailed list of NCBI accession numbers, raw and retained (after quality filtering, trimming, and removal of N. vectesis genome, transfer, mitochondrial and cytoplasmic rRNA and ERCC spike-ins) reads counts. Classified final viral reads were filtered from total number of de novo assembled contigs and cleared from duplicates.
Dataset	Sample accession number	Raw read pairs	Retained reads	Total number of contigs	Classified viral sequences
	ERR1368838	21,803,901	507,239
	ERR1368845	20,135,090	621,840
	ERR1368846	49,390,203	2,236,388
	ERR1368847	47,477,373	2,314,799
Babonis et al. 2016	ERR1368848	47,788,007	3,797,455
(PRJEB13676)	ERR1368849	53,500,454	3,088,584
	ERR1368850	47,683,996	2,435,535
	ERR1368851	50,314,893	2,516,285
	ERR1368852	26,632,325	616,591
	Total	364,726,242	18,134,716	99,241	76
	Hour 0	17,402,642	876,745
	Hour 6	19,793,702	784,483
Tulin et al. 2013	Hour 12	14,441,588	495,923
Woods Hole Open Access Server (http://hdl.handle.	Hour 18	28,791,626	1,253,197
net/1912/5613)	Hour 24A	36,109,514	1,634,453
	Hour 24B	2,753,106	206,724
	Total	112,159,243	5,251,525	7,631	6
	SRR1286745	10,010,848	753,928
	SRR1286746	9,245,118	613,703
	SRR1286747	6,027,607	331,303
	SRR1286748	10,728,064	711,279
	SRR1286749	7,193,481	479,870
	SRR1286750	6,318,420	369,110
Oren et al. 2015	SRR1286751	5,417,668	308,011
(PRJNA246707)	SRR1286752	5,594,682	315,680
	SRR1286753	44,82,237	295,447
	SRR1286754	10,415,353	695,904
	SRR1286755	11,083,046	721,761
	SRR1286757	10,973,737	754,554
	SRR1286758	7,913,588	455,093
	Total	105,403,849	6,805,643	10,968	12
	SRR836049	104,254,898	19,293,441
	SRR836050	41,626,572	2,859,105
Shwaiger et al. 2014	SRR836054	61,896,267	2,742,942
(PRJNA200689)	SRR987318	90,422,815	14,038,788
University of Vienna submission	SRR987319	31,107,524	6,946,159
(PRJNA213177)	SRR987321	90,783,466	14,845,594
	SRR987322	20,173,021	2,655,666
	SRR987328	92,603,072	12,001,685
polyA selection	Total	532,867,635	75,383,380	40,225	50
	SRR836055	94,680,239	12,836,720
	SRR987327	60,531,997	11,067,927
RiboMinus depletion	Total	155,212,236	23,904,647	6,470	62
Fidler et al. 2014 (PRJNA200318)	SRR1286745	95,331,053	6,988,326	9,902	25
	SRR6320846	41,120,477	2,591,041
	SRR6320847	37,824,281	2,299,503
	SRR6320849	37,361,697	2,539,452
	SRR6320854	36,253,874	2,721,790
	SRR6320855	41,950,548	2,479,066
	SRR6320857	37,752,330	2,528,915
	SRR6320861	42,031,672	2,660,335
Warner et al. 2018	SRR6320864	36,835,939	1,527,287
(PRJNA419631)	SRR6320869	24,002,539	1,927,869
	SRR6320870	28,837,928	2,027,900
	SRR6320874	33,461,797	2,493,763
	SRR6320877	37,095,036	2,591,135
	SRR6320880	37,162,292	3,096,789
	SRR6320882	40,132,158	1,919,330
	SRR6320843	30,651,764	2,521,645
	Total	542,474,332	35,925,820	24,934	73
All datasets merged		1,908,174,590	172,394,057	155,322	94
	SRR6320837	28,162,417	5,775,362
	SRR6320839	27,163,636	8,351,267
	SRR6320841	34,529,974	6,088,803
	SRR6320842	35,799,154	11,563,144
	SRR6320844	34,203,757	8,064,995
Warner et al. 2018	SRR6320852	27,606,073	6,410,154
(PRJNA419631)	SRR6320853	33,262,349	8,505,938
	SRR6320860	31,744,808	9,170,564
Single-end	SRR6320865	24,980,531	5,563,585
replicate 2	SRR6320866	28,702,370	7,206,539
	SRR6320871	31,002,234	7,157,927
	SRR6320872	28,735,091	8,619,964
	SRR6320875	28,569,437	9,277,466
	SRR6320878	27,941,000	8,296,579
	SRR6320881	30,022,767	9,264,877
	SRR6320883	30,176,669	7,196,126	-	-
	SRR6320836	29,585,938	8,084,986
	SRR6320838	31,824,256	7,103,585
	SRR6320840	27,746,964	9,027,749
	SRR6320845	31,766,277	9,462,280
	SRR6320848	31,100,284	10,338,578
	SRR6320850	31,210,515	9,749,142
Warner et al. 2018	SRR6320851	26,032,364	7,682,012
(PRJNA419631)	SRR6320856	29,644,000	7,960,426
	SRR6320858	32,481,043	9,365,982
Single-end	SRR6320859	37,228,307	11,708,712
replicate 3	SRR6320862	28,223,042	7,889,347
	SRR6320867	27,334,979	6,954,227
	SRR6320868	28,738,896	7,914,783
	SRR6320873	31,539,493	10,240,775
	SRR6320876	28,866,319	8,642,094
	SRR6320879	25,005,863	7,309,688	-	-

## Sheet: Table S2
Table S2. List of contigs used for RT-PCR validation of Nematostella vectensis common virome. NVE5273 gene was used as a positive control for adult sea anemone and 2-days planulae. Contigs marked with * were positively identified in Artemia salina RNA-seq libraries.
Contig number	Virus	Primers	PCR product length
c100306_g1_i1*	Shahe yuevirus-like virus 1	5’-GAAGAGCAGGAAGGTGTTGC-3’	375 bp
		5’-TCGGATCAGTGACATTGGAA-3’
c102334_g1_i1*	Wuchan romanomermis nematode virus 2	5’-GAATTGGCTGGGATGAAGAA-3’	347 bp
		5’-TGATGAGCTGCAGTTTTTGG-3’
c101934_g2_i1	Lymphocystis disease virus - isolate China	5’-ACGCGATCGATACTCTGCTT-3’	275 bp
		5’-CAGCAGTTTCGACAGGATGA-3’
c97783_g2_i1	Anopheles minimus irodovirus	5’-GTTCCTCGAGCAAAACTTCG-3’	376 bp
		5’-GTCCTTGTCGACGGTGAAAT-3’
c40691_g1_i1*	Beihai sesarmid crab virus 3	5’-TTTGCCATGTTGGAAGTCAA-3’	313 bp
		5’-AAGCTGCAGCAGTCAAAGAA-3’
c145931_g1_i1	Invertebrate iridovirus 22	5’-CTTGTTCTTTGGGGTCCGTA-3’	449 bp
		5’-TGTTATTGTTCACCGCCGTA-3’
c99447_g1_i1	Sanxia water strider virus 10	5’-ACCCGCACCGTGATACTTAG-3’	349 bp
		5’-TGACCAGGAGGGTGGTAAAG-3’
c44518_g1_i1	Armadillidium vulgare iridescent virus	5’-AATGAGCCGTGGAGAGAAGA-3’	434 bp
		5’-CAGCCAGGAGCGATAGGTAG-3’
c18556_g1_i1	Invertebrate iridescent virus 6	5’-CACACGGACATTGGTTTCAC-3’	379 bp
		5’-CGAGTTTGAGCCACTCCTTC-3’
c101721_g1_i1	Hubei sobemo-like virus 41	5’-GGATGTCAATGCTCCTGGTT-3’	398 bp
		5’-AGTTGGTGCCCATAAACTCG-3’
NVE5273	Nematostella vectensis HKG4	5’-GCTCAAACCTGGTCTTCTACCTATG-3’	80 bp
		5’-GCGATGGGTGCAATGACA-3’

## Sheet: Table S3
Table S3. Identified viral sequences in the merged dataset composed of all RNA-seq libraries pooled together; nt - nucleotide; dsDNA - double-stranded DNA, ssRNA(-) - negative-sense single-stranded, ssRNA(+) - positive-sense single-stranded, ssRNA-RT - reverse-transcribing single-stranded RNA, dsRNA - double-stranded RNA
contig	length trimmed [nt]	length untrimmed [nt]	accession number	homologous sequence	taxon ID	family_taxon ID	rank	family name	order	genome composition
c100306_g1_i1	5952	7996	gi|1132372102|ref|YP_009337854.1|	RNA-dependent RNA polymerase [Shahe yuevirus-like virus 1]	1923457	2501959	family	Yueviridae	Goujianvirales	ssRNA(-)
c101721_g1_i1	1095	2898	gi|1125811906|ref|YP_009330130.1|	hypothetical protein [Hubei sobemo-like virus 41]	1923229	1922348	no rank	unclassified RNA viruses ShiM-2016	incertae sedis	unclassified RNA viruses
c101934_g2_i1	3387	6317	gi|51870185|ref|YP_073738.1|	hypothetical protein [Lymphocystis disease virus - isolate China]	256729	10486	family	Iridoviridae	incertae sedis	dsDNA
c101966_g1_i3	201	236	gi|589287864|ref|YP_009010467.1|	DNA-directed RNA polymerase II subunit RPB2 [Invertebrate iridescent virus 30]	345585	10486	family	Iridoviridae	incertae sedis	dsDNA
c101966_g3_i1	558	1420	gi|15079062|ref|NP_149813.1|	350L [Invertebrate iridescent virus 6]	176652	10486	family	Iridoviridae	incertae sedis	dsDNA
c102067_g1_i1	1659	1701	gi|1134599838|ref|YP_009342285.1|	RNA-dependent RNA polymerase [Wuchan romanomermis nematode virus 2]	1923686	1922348	no rank	unclassified RNA viruses ShiM-2016	incertae sedis	unclassified RNA viruses
c102334_g1_i1	3894	10551	gi|1134599838|ref|YP_009342285.1|	RNA-dependent RNA polymerase [Wuchan romanomermis nematode virus 2]	1923686	1922348	no rank	unclassified RNA viruses ShiM-2016	incertae sedis	unclassified RNA viruses
c102485_g1_i1	2934	5073	gi|1134599838|ref|YP_009342285.1|	RNA-dependent RNA polymerase [Wuchan romanomermis nematode virus 2]	1923686	1922348	no rank	unclassified RNA viruses ShiM-2016	incertae sedis	unclassified RNA viruses
c103666_g1_i1	390	711	gi|109287896|ref|YP_654590.1|	hypothetical protein MIV018L [Invertebrate iridescent virus 3]	345201	10486	family	Iridoviridae	incertae sedis	dsDNA
c104275_g1_i1	351	373	gi|1125811894|ref|YP_009330122.1|	hypothetical protein 2 [Beihai picorna-like virus 70]	1922617	1922348	no rank	unclassified RNA viruses ShiM-2016	incertae sedis	unclassified RNA viruses
c106668_g1_i1	528	532	gi|1125811893|ref|YP_009330121.1|	hypothetical protein 1 [Beihai picorna-like virus 70]	1922617	1922348	no rank	unclassified RNA viruses ShiM-2016	incertae sedis	unclassified RNA viruses
c108767_g1_i1	384	396	gi|1132370995|ref|YP_009336995.1|	hypothetical protein 2 [Wenzhou picorna-like virus 28]	1923613	1922348	no rank	unclassified RNA viruses ShiM-2016	incertae sedis	unclassified RNA viruses
c109431_g1_i1	225	297	gi|118197504|ref|YP_874214.1|	ubiquitin [Ectropis obliqua nucleopolyhedrovirus]	59376	10442	family	Baculoviridae	incertae sedis	dsDNA
c113051_g1_i1	279	282	gi|704122756|ref|YP_009059076.1|	hypothetical protein [Cimodo virus]	1427476	10880	family	Reoviridae	incertae sedis	dsRNA
c114344_g1_i1	228	247	gi|1132371908|ref|YP_009337719.1|	hypothetical protein 2 [Wenzhou picorna-like virus 14]	1923598	1922348	no rank	unclassified RNA viruses ShiM-2016	incertae sedis	unclassified RNA viruses
c116036_g1_i1	216	254	gi|1127298632|ref|YP_009333542.1|	hypothetical protein 1 [Beihai picorna-like virus 118]	1922547	1922348	no rank	unclassified RNA viruses ShiM-2016	incertae sedis	unclassified RNA viruses
c116387_g1_i1	360	362	gi|717728207|ref|YP_009059070.1|	hypothetical protein [Cimodo virus]	1427476	10880	family	Reoviridae	incertae sedis	dsRNA
c117537_g1_i1	315	322	gi|667699585|ref|YP_009047194.1|	predicted structural protein [Asterionellopsis glacialis RNA virus]	1522179	1231622	unassigned genus	unassigned Picornavirales	Picornavirales	ssRNA(+)
c122297_g1_i1	213	216	gi|717728242|ref|YP_009059075.1|	hypothetical protein [Cimodo virus]	1427476	10880	family	Reoviridae	incertae sedis	dsRNA
c123008_g1_i1	297	299	gi|1241824456|ref|YP_009423855.1|	hypothetical protein 2 [Tioga picorna-like virus 1]	2029771	675074	order	unclassified Picornavirales	Picornavirales	ssRNA(+)
c125746_g1_i1	204	215	gi|1132370518|ref|YP_009336662.1|	hypothetical protein 2 [Wenzhou picorna-like virus 52]	1923640	1922348	no rank	unclassified RNA viruses ShiM-2016	incertae sedis	unclassified RNA viruses
c131157_g1_i1	363	373	gi|1125811894|ref|YP_009330122.1|	hypothetical protein 2 [Beihai picorna-like virus 70]	1922617	1922348	no rank	unclassified RNA viruses ShiM-2016	incertae sedis	unclassified RNA viruses
c13119_g1_i1	213	215	gi|1132370518|ref|YP_009336662.1|	hypothetical protein 2 [Wenzhou picorna-like virus 52]	1923640	1922348	no rank	unclassified RNA viruses ShiM-2016	incertae sedis	unclassified RNA viruses
c133685_g1_i1	273	275	gi|717728242|ref|YP_009059075.1|	hypothetical protein [Cimodo virus]	1427476	10880	family	Reoviridae	incertae sedis	dsRNA
c136780_g1_i1	291	296	gi|1132370784|ref|YP_009336839.1|	hypothetical protein 2 [Wenzhou picorna-like virus 29]	1923614	1922348	no rank	unclassified RNA viruses ShiM-2016	incertae sedis	unclassified RNA viruses
c138936_g1_i1	267	268	gi|717728227|ref|YP_009059073.1|	hypothetical protein [Cimodo virus]	1427476	10880	family	Reoviridae	incertae sedis	dsRNA
c144107_g1_i1	510	1035	gi|15078908|ref|NP_149659.1|	196R [Invertebrate iridescent virus 6]	176652	10486	family	Iridoviridae	incertae sedis	dsDNA
c144824_g1_i1	522	536	gi|1132370994|ref|YP_009336994.1|	hypothetical protein 1 [Wenzhou picorna-like virus 28]	1923613	1922348	no rank	unclassified RNA viruses ShiM-2016	incertae sedis	unclassified RNA viruses
c145931_g1_i1	1386	1527	gi|527333585|ref|YP_008357369.1|	Major Capsid Protein [Invertebrate iridovirus 22]	345198	10486	family	Iridoviridae	incertae sedis	dsDNA
c146157_g1_i1	1065	1246	gi|15078994|ref|NP_149745.1|	282R [Invertebrate iridescent virus 6]	176652	10486	family	Iridoviridae	incertae sedis	dsDNA
c146614_g1_i1	981	1439	gi|660515798|ref|YP_009046757.1|	Immediate early protein ICP-46 [Armadillidium vulgare iridescent virus]	72201	10486	family	Iridoviridae	incertae sedis	dsDNA
c146665_g1_i1	612	818	gi|602259478|ref|YP_009021165.1|	hypothetical protein AMIV_088 [Anopheles minimus irodovirus]	1465751	10486	family	Iridoviridae	incertae sedis	dsDNA
c147170_g1_i1	336	381	gi|1147809754|ref|YP_009345030.1|	hypothetical protein 2 [Ubei picorna-like virus 3]	1923781	1922348	no rank	unclassified RNA viruses ShiM-2016	incertae sedis	unclassified RNA viruses
c147243_g1_i1	204	303	gi|667699585|ref|YP_009047194.1|	predicted structural protein [Asterionellopsis glacialis RNA virus]	1522179	1231622	unassigned genus	unassigned Picornavirales	Picornavirales	ssRNA(+)
c15101_g1_i1	294	298	gi|717728227|ref|YP_009059073.1|	hypothetical protein [Cimodo virus]	1427476	10880	family	Reoviridae	incertae sedis	dsRNA
c152169_g1_i1	3036	3656	gi|602259431|ref|YP_009021118.1|	putative tyrosine protein kinase [Anopheles minimus irodovirus]	1465751	10486	family	Iridoviridae	incertae sedis	dsDNA
c152845_g1_i1	255	257	gi|40796158|ref|NP_955611.1|	p68a RT [Rous sarcoma virus]	11886	11632	family	Retroviridae	Ortervirales	ssRNA-RT
c156378_g1_i1	225	232	gi|1132371854|ref|YP_009337683.1|	hypothetical protein 2 [Wenzhou picorna-like virus 26]	1923611	1922348	no rank	unclassified RNA viruses ShiM-2016	incertae sedis	unclassified RNA viruses
c159494_g1_i1	201	206	gi|1127298527|ref|YP_009333457.1|	hypothetical protein 2 [Beihai picorna-like virus 71]	1922618	1922348	no rank	unclassified RNA viruses ShiM-2016	incertae sedis	unclassified RNA viruses
c162412_g1_i1	318	322	gi|1132371012|ref|YP_009337006.1|	hypothetical protein 1 [Wenzhou picorna-like virus 10]	1923594	1922348	no rank	unclassified RNA viruses ShiM-2016	incertae sedis	unclassified RNA viruses
c163510_g1_i1	231	244	gi|1132370770|ref|YP_009336829.1|	hypothetical protein [Shahe picorna-like virus 4]	1923447	1922348	no rank	unclassified RNA viruses ShiM-2016	incertae sedis	unclassified RNA viruses
c164405_g1_i1	873	1076	gi|1033320620|ref|YP_009255014.1|	hypothetical protein [Tokyovirus A1]	1826170	944644	family	Marseilleviridae	incertae sedis	dsDNA
c165628_g1_i1	237	239	gi|717728234|ref|YP_009059074.1|	hypothetical protein [Cimodo virus]	1427476	10880	family	Reoviridae	incertae sedis	dsRNA
c169685_g1_i1	252	258	gi|959121708|ref|YP_009182165.1|	RNA dependent RNA polymerase [Botrytis ourmia-like virus]	1872719	186783	unassigned genus	Ourmiavirus	incertae sedis	ssRNA(+)
c172223_g1_i1	237	238	gi|717728227|ref|YP_009059073.1|	hypothetical protein [Cimodo virus]	1427476	10880	family	Reoviridae	incertae sedis	dsRNA
c17836_g1_i1	261	263	gi|717728242|ref|YP_009059075.1|	hypothetical protein [Cimodo virus]	1427476	10880	family	Reoviridae	incertae sedis	dsRNA
c183417_g1_i1	411	415	gi|585299670|ref|YP_009001243.1|	2OG-Fe(II) oxygenase [Pithovirus sibericum]	1450746	10486	family	Iridoviridae	incertae sedis	dsDNA
c18471_g1_i1	519	4141	gi|660515693|ref|YP_009046652.1|	Haloacid dehalogenase-like hydrolases [Armadillidium vulgare iridescent virus]	72201	10486	family	Iridoviridae	incertae sedis	dsDNA
c18556_g1_i1	1437	1713	gi|15078811|ref|NP_149561.1|	098R [Invertebrate iridescent virus 6]	176652	10486	family	Iridoviridae	incertae sedis	dsDNA
c187219_g1_i1	204	269	gi|40796154|ref|NP_955607.1|	p19 [Rous sarcoma virus]	11886	11632	family	Retroviridae	Ortervirales	ssRNA-RT
c22791_g1_i1	222	225	gi|717728200|ref|YP_009059069.1|	hypothetical protein [Cimodo virus]	1427476	10880	family	Reoviridae	incertae sedis	dsRNA
c23711_g1_i1	297	300	gi|717728227|ref|YP_009059073.1|	hypothetical protein [Cimodo virus]	1427476	10880	family	Reoviridae	incertae sedis	dsRNA
c24278_g1_i1	240	241	gi|704122756|ref|YP_009059076.1|	hypothetical protein [Cimodo virus]	1427476	10880	family	Reoviridae	incertae sedis	dsRNA
c24413_g1_i1	747	1644	gi|602259457|ref|YP_009021144.1|	ATpase 3 [Anopheles minimus irodovirus]	1465751	10486	family	Iridoviridae	incertae sedis	dsDNA
c26206_g1_i1	204	205	gi|717728194|ref|YP_009059068.1|	hypothetical protein [Cimodo virus]	1427476	10880	family	Reoviridae	incertae sedis	dsRNA
c27174_g1_i1	645	2361	gi|15078999|ref|NP_149750.1|	287R [Invertebrate iridescent virus 6]	176652	10486	family	Iridoviridae	incertae sedis	dsDNA
c2741_g1_i1	351	358	gi|40796161|ref|NP_955614.1|	gp85 SU [Rous sarcoma virus]	11886	11632	family	Retroviridae	Ortervirales	ssRNA-RT
c28048_g1_i1	699	711	gi|1132370784|ref|YP_009336839.1|	hypothetical protein 2 [Wenzhou picorna-like virus 29]	1923614	1922348	no rank	unclassified RNA viruses ShiM-2016	incertae sedis	unclassified RNA viruses
c28783_g1_i1	765	1916	gi|701447319|ref|YP_009094691.1|	conserved cell nuclear antigen [Melbournevirus]	1560514	944644	family	Marseilleviridae	incertae sedis	dsDNA
c31213_g1_i1	345	351	gi|1132370995|ref|YP_009336995.1|	hypothetical protein 2 [Wenzhou picorna-like virus 28]	1923613	1922348	no rank	unclassified RNA viruses ShiM-2016	incertae sedis	unclassified RNA viruses
c39844_g1_i1	576	583	gi|1124090982|ref|YP_009329866.1|	RdRp [Wuhan large pig roundworm virus 1]	1923741	1922348	no rank	unclassified RNA viruses ShiM-2016	incertae sedis	unclassified RNA viruses
c40691_g1_i1	585	1460	gi|1125802312|ref|YP_009330276.1|	hypothetical protein [Beihai sesarmid crab virus 3]	1922663	2501959	family	Yueviridae	Goujianvirales	ssRNA(-)
c41061_g1_i1	375	378	gi|704122804|ref|YP_009059077.1|	NTP-binding domain protein [Cimodo virus]	1427476	10880	family	Reoviridae	incertae sedis	dsRNA
c41333_g1_i1	216	221	gi|704122756|ref|YP_009059076.1|	hypothetical protein [Cimodo virus]	1427476	10880	family	Reoviridae	incertae sedis	dsRNA
c44518_g1_i1	1461	3438	gi|660515787|ref|YP_009046746.1|	hypothetical protein IIV31_132L [Armadillidium vulgare iridescent virus]	72201	10486	family	Iridoviridae	incertae sedis	dsDNA
c44802_g1_i1	2598	3104	gi|51870034|ref|YP_073585.1|	predicted ATPase [Lymphocystis disease virus - isolate China]	256729	10486	family	Iridoviridae	incertae sedis	dsDNA
c45306_g1_i1	270	3033	gi|339906128|ref|YP_004732925.1|	hypothetical protein WIV_gp142 [Wiseana iridescent virus]	68347	10486	family	Iridoviridae	incertae sedis	dsDNA
c49862_g1_i1	276	278	gi|717728200|ref|YP_009059069.1|	hypothetical protein [Cimodo virus]	1427476	10880	family	Reoviridae	incertae sedis	dsRNA
c55389_g1_i1	237	238	gi|717728242|ref|YP_009059075.1|	hypothetical protein [Cimodo virus]	1427476	10880	family	Reoviridae	incertae sedis	dsRNA
c56234_g1_i1	237	239	gi|717728227|ref|YP_009059073.1|	hypothetical protein [Cimodo virus]	1427476	10880	family	Reoviridae	incertae sedis	dsRNA
c60959_g1_i2	750	3687	gi|589288017|ref|YP_009010681.1|	hypothetical protein IIV25_148L [Invertebrate iridovirus 25]	1301280	10486	family	Iridoviridae	incertae sedis	dsDNA
c68228_g1_i1	1359	7667	gi|602259485|ref|YP_009021172.1|	hypothetical protein AMIV_095 [Anopheles minimus irodovirus]	1465751	10486	family	Iridoviridae	incertae sedis	dsDNA
c70907_g1_i1	2610	7470	gi|1126394235|ref|YP_009333143.1|	hypothetical protein [Beihai echinoderm virus 1]	1922379	1922348	no rank	unclassified RNA viruses ShiM-2016	incertae sedis	unclassified RNA viruses
c73631_g1_i1	540	1035	gi|15078780|ref|NP_149530.1|	067R [Invertebrate iridescent virus 6]	176652	10486	family	Iridoviridae	incertae sedis	dsDNA
c78188_g1_i1	375	561	gi|40796162|ref|NP_955615.1|	gp37 TM [Rous sarcoma virus]	11886	11632	family	Retroviridae	Ortervirales	ssRNA-RT
c82289_g1_i1	342	1132	gi|589288034|ref|YP_009010698.1|	Uvr/REP helicase [Invertebrate iridovirus 25]	1301280	10486	family	Iridoviridae	incertae sedis	dsDNA
c83607_g2_i1	408	680	gi|660515688|ref|YP_009046647.1|	hypothetical protein IIV31_033R [Armadillidium vulgare iridescent virus]	72201	10486	family	Iridoviridae	incertae sedis	dsDNA
c84771_g1_i1	309	337	gi|693764251|ref|YP_009072449.1|	RNA-dependent RNA polymerase [Cimodo virus]	1427476	10880	family	Reoviridae	incertae sedis	dsRNA
c8525_g1_i1	279	380	gi|701219269|ref|YP_009094340.1|	nucleocapsid protein [Scophthalmus maximus rhabdovirus]	936149	11270	family	Rhabdoviridae	Mononegavirales	ssRNA(-)
c8790_g1_i1	580	576	gi|9626197|ref|NP_056887.1|	Pr76 polyprotein precursor [Rous sarcoma virus]	11886	11632	family	Retroviridae	Ortervirales	ssRNA-RT
c88685_g3_i1	1053	3777	gi|109287952|ref|YP_654646.1|	hypothetical protein MIV074L [Invertebrate iridescent virus 3]	345201	10486	family	Iridoviridae	incertae sedis	dsDNA
c90254_g1_i1	429	2673	gi|660515849|ref|YP_009046808.1|	DNA double-strand break repair rad50 ATPase-like [Armadillidium vulgare iridescent virus]	72201	10486	family	Iridoviridae	incertae sedis	dsDNA
c91813_g1_i1	2211	9014	gi|1150147026|ref|YP_009345913.1|	hypothetical protein [Beihai picorna-like virus 57]	1922602	1922348	no rank	unclassified RNA viruses ShiM-2016	incertae sedis	unclassified RNA viruses
c92070_g1_i1	291	624	gi|40796159|ref|NP_955612.1|	p32 IN [Rous sarcoma virus]	11886	11632	family	Retroviridae	Ortervirales	ssRNA-RT
c97242_g1_i1	900	1882	gi|15078855|ref|NP_149605.1|	142R [Invertebrate iridescent virus 6]	176652	10486	family	Iridoviridae	incertae sedis	dsDNA
c97783_g2_i1	2895	7783	gi|602259475|ref|YP_009021162.1|	SWI/SNF2 family helicase [Anopheles minimus irodovirus]	1465751	10486	family	Iridoviridae	incertae sedis	dsDNA
c98121_g1_i1	837	939	gi|937424796|ref|YP_009165661.1|	Cathepsin, V-Cath [Perigonia lusca single nucleopolyhedrovirus]	1675865	10442	family	Baculoviridae	incertae sedis	dsDNA
c98295_g1_i1	1503	1853	gi|944325597|ref|YP_009174398.1|	putative VV A18 helicase [Yellowstone lake phycodnavirus 3]	1586715	10501	family	Phycodnaviridae	incertae sedis	dsDNA
c98295_g3_i1	1044	1598	gi|602259448|ref|YP_009021135.1|	papain-like proteinase [Anopheles minimus irodovirus]	1465751	10486	family	Iridoviridae	incertae sedis	dsDNA
c98383_g1_i1	7731	8795	gi|1125811699|ref|YP_009329971.1|	hypothetical protein [Changjiang picorna-like virus 1]	1922782	1922348	no rank	unclassified RNA viruses ShiM-2016	incertae sedis	unclassified RNA viruses
c99103_g1_i2	1629	2590	gi|660515786|ref|YP_009046745.1|	5'-3', Exoribonuclease 1 [Armadillidium vulgare iridescent virus]	72201	10486	family	Iridoviridae	incertae sedis	dsDNA
c99447_g1_i1	906	1519	gi|1132372100|ref|YP_009337851.1|	hypothetical protein 1 [Sanxia water strider virus 10]	1923394	1922348	no rank	unclassified RNA viruses ShiM-2016	incertae sedis	unclassified RNA viruses
c99875_g1_i1	816	1113	gi|1011055927|ref|YP_009238778.1|	putative patatin-like phospholipase [Brazilian marseillevirus]	1813599	944644	family	Marseilleviridae	incertae sedis	dsDNA
c99875_g2_i1	993	1143	gi|602259526|ref|YP_009021213.1|	DNA repair exonuclease SbcCD D subunit [Anopheles minimus irodovirus]	1465751	10486	family	Iridoviridae	incertae sedis	dsDNA

## Sheet: Table S4
Table S4. Identified viral sequences in the two replicates of A. salina RNA-seq libraries.
contig	length trimmed [nt]	No of aligned reads replicate 1	No of aligned reads replicate 2	accession number	homologous sequence	taxon ID	family_taxon ID	rank	family name	order	genome composition
c100306_g1_i1	5952	2611	2823	gi|1132372102|ref|YP_009337854.1|	RNA-dependent RNA polymerase [Shahe yuevirus-like virus 1]	1923457	2501959	family	Yueviridae	Goujianvirales	ssRNA(-)
c40691_g1_i1	585	298	433	gi|1125802312|ref|YP_009330276.1|	hypothetical protein [Beihai sesarmid crab virus 3]	1922663	2501959	family	Yueviridae	Goujianvirales	ssRNA(-)
c102334_g1_i1	3894	61	218	gi|1134599838|ref|YP_009342285.1|	RNA-dependent RNA polymerase [Wuchan romanomermis nematode virus 2]	1923686	1922348	no rank	unclassified RNA viruses ShiM-2016	incertae sedis	unclassified RNA viruses
c8525_g1_i1	279	98	175	gi|701219269|ref|YP_009094340.1|	nucleocapsid protein [Scophthalmus maximus rhabdovirus]	936149	11270	family	Rhabdoviridae	Mononegavirales	ssRNA(-)
c102067_g1_i1	1659	27	67	gi|1134599838|ref|YP_009342285.1|	RNA-dependent RNA polymerase [Wuchan romanomermis nematode virus 2]	1923686	1922348	no rank	unclassified RNA viruses ShiM-2016	incertae sedis	unclassified RNA viruses
c102485_g1_i1	2934	62	92	gi|1134599838|ref|YP_009342285.1|	RNA-dependent RNA polymerase [Wuchan romanomermis nematode virus 2]	1923686	1922348	no rank	unclassified RNA viruses ShiM-2016	incertae sedis	unclassified RNA viruses
c39844_g1_i1	576	2	2	gi|1124090982|ref|YP_009329866.1|	RdRp [Wuhan large pig roundworm virus 1]	1923741	1922348	no rank	unclassified RNA viruses ShiM-2016	incertae sedis	unclassified RNA viruses
	total	3159	3810

## Sheet: Table S5
Table S5. Core virome of all non-embryonic datasets revealed by remapping of filetered reads to the general N.vectensis viral database; entries marker in red represent A.saline-derived viruses.
contig	length trimmed [nt]	accession number	homologous sequence	family name
c100306_g1_i1	5952	gi|1132372102|ref|YP_009337854.1|	RNA-dependent RNA polymerase [Shahe yuevirus-like virus 1]	Yueviridae
c101721_g1_i1	1095	gi|1125811906|ref|YP_009330130.1|	hypothetical protein [Hubei sobemo-like virus 41]	unclassified RNA viruses ShiM-2016
c101934_g2_i1	3387	gi|51870185|ref|YP_073738.1|	hypothetical protein [Lymphocystis disease virus - isolate China]	Iridoviridae
c102067_g1_i1	1659	gi|1134599838|ref|YP_009342285.1|	RNA-dependent RNA polymerase [Wuchan romanomermis nematode virus 2]	unclassified RNA viruses ShiM-2016
c102334_g1_i1	3894	gi|1134599838|ref|YP_009342285.1|	RNA-dependent RNA polymerase [Wuchan romanomermis nematode virus 2]	unclassified RNA viruses ShiM-2016
c102485_g1_i1	2934	gi|1134599838|ref|YP_009342285.1|	RNA-dependent RNA polymerase [Wuchan romanomermis nematode virus 2]	unclassified RNA viruses ShiM-2016
c144107_g1_i1	510	gi|15078908|ref|NP_149659.1|	196R [Invertebrate iridescent virus 6]	Iridoviridae
c145931_g1_i1	1386	gi|527333585|ref|YP_008357369.1|	Major Capsid Protein [Invertebrate iridovirus 22]	Iridoviridae
c146614_g1_i1	981	gi|660515798|ref|YP_009046757.1|	Immediate early protein ICP-46 [Armadillidium vulgare iridescent virus]	Iridoviridae
c146665_g1_i1	612	gi|602259478|ref|YP_009021165.1|	hypothetical protein AMIV_088 [Anopheles minimus irodovirus]	Iridoviridae
c18556_g1_i1	1437	gi|15078811|ref|NP_149561.1|	098R [Invertebrate iridescent virus 6]	Iridoviridae
c24413_g1_i1	747	gi|602259457|ref|YP_009021144.1|	ATpase 3 [Anopheles minimus irodovirus]	Iridoviridae
c27174_g1_i1	645	gi|15078999|ref|NP_149750.1|	287R [Invertebrate iridescent virus 6]	Iridoviridae
c39844_g1_i1	576	gi|1124090982|ref|YP_009329866.1|	RdRp [Wuhan large pig roundworm virus 1]	unclassified RNA viruses ShiM-2016
c40691_g1_i1	585	gi|1125802312|ref|YP_009330276.1|	hypothetical protein [Beihai sesarmid crab virus 3]	Yueviridae
c44518_g1_i1	1461	gi|660515787|ref|YP_009046746.1|	hypothetical protein IIV31_132L [Armadillidium vulgare iridescent virus]	Iridoviridae
c44802_g1_i1	2598	gi|51870034|ref|YP_073585.1|	predicted ATPase [Lymphocystis disease virus - isolate China]	Iridoviridae
c45306_g1_i1	270	gi|339906128|ref|YP_004732925.1|	hypothetical protein WIV_gp142 [Wiseana iridescent virus]	Iridoviridae
c88685_g3_i1	1053	gi|109287952|ref|YP_654646.1|	hypothetical protein MIV074L [Invertebrate iridescent virus 3]	Iridoviridae
c97783_g2_i1	2895	gi|602259475|ref|YP_009021162.1|	SWI/SNF2 family helicase [Anopheles minimus irodovirus]	Iridoviridae
c99447_g1_i1	906	gi|1132372100|ref|YP_009337851.1|	hypothetical protein 1 [Sanxia water strider virus 10]	unclassified RNA viruses ShiM-2016

## Sheet: Table S6
Table S6. Identified viral sequences in Babonis et al. dataset [31].
contig	length trimmed [nt]	length untrimmed [nt]	accession number	homologous sequence	taxon ID	family_taxon ID	rank	family name	order	genome composition
c100249_g1_i1	513	536	gi|1070640055|ref|YP_009304420.1|	RNA-dependent RNA polymerase [Tacheng Tick Virus 6]	1608088	644608	order	unassigned Mononegavirales	Mononegavirales	ssRNA(-)
c102067_g1_i1	336	381	gi|1147809754|ref|YP_009345030.1|	hypothetical protein 2 [Ubei picorna-like virus 3]	1923781	1922348	no rank	unclassified RNA viruses ShiM-2016	incertae sedis	unclassified RNA viruses
c103329_g1_i1	288	358	gi|602259431|ref|YP_009021118.1|	putative tyrosine protein kinase [Anopheles minimus irodovirus]	1465751	10486	family	Iridoviridae	incertae sedis	dsDNA
c10415_g1_i2	810	865	gi|1135106779|ref|YP_009342181.1|	putative ATPase [Lymphocystis disease virus Sa]	1898060	10486	family	Iridoviridae	incertae sedis	dsDNA
c104458_g1_i1	225	232	gi|1132371854|ref|YP_009337683.1|	hypothetical protein 2 [Wenzhou picorna-like virus 26]	1923611	1922348	no rank	unclassified RNA viruses ShiM-2016	incertae sedis	unclassified RNA viruses
c104706_g1_i1	201	206	gi|1132371854|ref|YP_009337683.1|	hypothetical protein 2 [Wenzhou picorna-like virus 26]	1923611	1922348	no rank	unclassified RNA viruses ShiM-2016	incertae sedis	unclassified RNA viruses
c105164_g1_i1	216	254	gi|1127298632|ref|YP_009333542.1|	hypothetical protein 1 [Beihai picorna-like virus 118]	1922547	1922348	no rank	unclassified RNA viruses ShiM-2016	incertae sedis	unclassified RNA viruses
c105196_g1_i1	228	247	gi|1132371908|ref|YP_009337719.1|	hypothetical protein 2 [Wenzhou picorna-like virus 14]	1923598	1922348	no rank	unclassified RNA viruses ShiM-2016	incertae sedis	unclassified RNA viruses
c11492_g1_i1	459	593	gi|1192699216|ref|YP_009362128.1|	polymerase [Manitoba virus]	1272949	11270	family	Rhabdoviridae	Mononegavirales	ssRNA(-)
c1311_g1_i1	654	813	gi|15078994|ref|NP_149745.1|	282R [Invertebrate iridescent virus 6]	176652	10486	family	Iridoviridae	incertae sedis	dsDNA
c13890_g1_i1	462	472	gi|1132370898|ref|YP_009336924.1|	RNA-dependent RNA polymerase [Hubei odonate virus 10]	1922991	1922348	no rank	unclassified RNA viruses ShiM-2016	incertae sedis	unclassified RNA viruses
c1856_g1_i1	699	711	gi|1132370784|ref|YP_009336839.1|	hypothetical protein 2 [Wenzhou picorna-like virus 29]	1923614	1922348	no rank	unclassified RNA viruses ShiM-2016	incertae sedis	unclassified RNA viruses
c20191_g1_i1	612	791	gi|602259478|ref|YP_009021165.1|	hypothetical protein AMIV_088 [Anopheles minimus irodovirus]	1465751	10486	family	Iridoviridae	incertae sedis	dsDNA
c21638_g1_i1	2610	5084	gi|1126394235|ref|YP_009333143.1|	hypothetical protein [Beihai echinoderm virus 1]	1922379	1922348	no rank	unclassified RNA viruses ShiM-2016	incertae sedis	unclassified RNA viruses
c22477_g1_i1	339	672	gi|284504252|ref|YP_003406967.1|	putative RNA methyltransferase [Marseillevirus marseillevirus]	694581	944644	family	Marseilleviridae	incertae sedis	dsDNA
c23036_g2_i1	477	836	gi|15078780|ref|NP_149530.1|	067R [Invertebrate iridescent virus 6]	176652	10486	family	Iridoviridae	incertae sedis	dsDNA
c23648_g1_i1	879	1016	gi|1125802310|ref|YP_009330274.1|	RNA-dependent RNA polymerase [Beihai sesarmid crab virus 3]	1922663	2501959	family	Yueviridae	Goujianvirales	ssRNA(-)
c28675_g1_i1	360	1335	gi|589288034|ref|YP_009010698.1|	Uvr/REP helicase [Invertebrate iridovirus 25]	1301280	10486	family	Iridoviridae	incertae sedis	dsDNA
c28841_g1_i1	906	1478	gi|1132372100|ref|YP_009337851.1|	hypothetical protein 1 [Sanxia water strider virus 10]	1923394	1922348	no rank	unclassified RNA viruses ShiM-2016	incertae sedis	unclassified RNA viruses
c29259_g1_i1	645	1017	gi|15078999|ref|NP_149750.1|	287R [Invertebrate iridescent virus 6]	176652	10486	family	Iridoviridae	incertae sedis	dsDNA
c29881_g1_i1	2211	9014	gi|1150147026|ref|YP_009345913.1|	hypothetical protein [Beihai picorna-like virus 57]	1922602	1922348	no rank	unclassified RNA viruses ShiM-2016	incertae sedis	unclassified RNA viruses
c29943_g1_i1	1386	1510	gi|527333585|ref|YP_008357369.1|	Major Capsid Protein [Invertebrate iridovirus 22]	345198	10486	family	Iridoviridae	incertae sedis	dsDNA
c30455_g1_i1	897	1010	gi|109287916|ref|YP_654610.1|	hypothetical protein MIV038R [Invertebrate iridescent virus 3]	345201	10486	family	Iridoviridae	incertae sedis	dsDNA
c30455_g2_i1	594	736	gi|15078811|ref|NP_149561.1|	098R [Invertebrate iridescent virus 6]	176652	10486	family	Iridoviridae	incertae sedis	dsDNA
c31278_g1_i1	747	1647	gi|602259457|ref|YP_009021144.1|	ATpase 3 [Anopheles minimus irodovirus]	1465751	10486	family	Iridoviridae	incertae sedis	dsDNA
c31703_g1_i1	1257	1294	gi|1132372102|ref|YP_009337854.1|	RNA-dependent RNA polymerase [Shahe yuevirus-like virus 1]	1923457	2501959	family	Yueviridae	Goujianvirales	ssRNA(-)
c31924_g1_i1	978	1374	gi|109287952|ref|YP_654646.1|	hypothetical protein MIV074L [Invertebrate iridescent virus 3]	345201	10486	family	Iridoviridae	incertae sedis	dsDNA
c32505_g1_i1	2463	2625	gi|1132372102|ref|YP_009337854.1|	RNA-dependent RNA polymerase [Shahe yuevirus-like virus 1]	1923457	2501959	family	Yueviridae	Goujianvirales	ssRNA(-)
c32523_g1_i1	510	1031	gi|15078908|ref|NP_149659.1|	196R [Invertebrate iridescent virus 6]	176652	10486	family	Iridoviridae	incertae sedis	dsDNA
c32556_g1_i1	783	1860	gi|701447319|ref|YP_009094691.1|	conserved cell nuclear antigen [Melbournevirus]	1560514	944644	family	Marseilleviridae	incertae sedis	dsDNA
c32977_g1_i1	270	667	gi|1134599869|ref|YP_009342316.1|	hypothetical protein 1 [Wuchan romanomermis nematode virus 3]	1923687	1922348	no rank	unclassified RNA viruses ShiM-2016	incertae sedis	unclassified RNA viruses
c32977_g2_i1	1095	2195	gi|1125811906|ref|YP_009330130.1|	hypothetical protein [Hubei sobemo-like virus 41]	1923229	1922348	no rank	unclassified RNA viruses ShiM-2016	incertae sedis	unclassified RNA viruses
c33003_g1_i1	585	1425	gi|1125802312|ref|YP_009330276.1|	hypothetical protein [Beihai sesarmid crab virus 3]	1922663	2501959	family	Yueviridae	Goujianvirales	ssRNA(-)
c34999_g1_i1	879	1106	gi|602259458|ref|YP_009021145.1|	hypothetical protein AMIV_068 [Anopheles minimus irodovirus]	1465751	10486	family	Iridoviridae	incertae sedis	dsDNA
c36294_g1_i1	522	536	gi|1132370994|ref|YP_009336994.1|	hypothetical protein 1 [Wenzhou picorna-like virus 28]	1923613	1922348	no rank	unclassified RNA viruses ShiM-2016	incertae sedis	unclassified RNA viruses
c36386_g1_i1	663	667	gi|15078891|ref|NP_149642.1|	179R [Invertebrate iridescent virus 6]	176652	10486	family	Iridoviridae	incertae sedis	dsDNA
c36661_g1_i1	321	332	gi|660515733|ref|YP_009046692.1|	DNA repair exonuclease SbcCD D subunit [Armadillidium vulgare iridescent virus]	72201	10486	family	Iridoviridae	incertae sedis	dsDNA
c38087_g1_i1	384	396	gi|1132370995|ref|YP_009336995.1|	hypothetical protein 2 [Wenzhou picorna-like virus 28]	1923613	1922348	no rank	unclassified RNA viruses ShiM-2016	incertae sedis	unclassified RNA viruses
c38684_g1_i1	270	363	gi|589288192|ref|YP_009010906.1|	hypothetical protein IIV22A_145L [Invertebrate iridescent virus 22]	345198	10486	family	Iridoviridae	incertae sedis	dsDNA
c39909_g1_i1	345	387	gi|51870029|ref|YP_073582.1|	hypothetical protein [Lymphocystis disease virus - isolate China]	256729	10486	family	Iridoviridae	incertae sedis	dsDNA
c40904_g1_i1	660	721	gi|339906002|ref|YP_004732799.1|	hypothetical protein WIV_gp016 [Wiseana iridescent virus]	68347	10486	family	Iridoviridae	incertae sedis	dsDNA
c43803_g1_i1	396	411	gi|1132370995|ref|YP_009336995.1|	hypothetical protein 2 [Wenzhou picorna-like virus 28]	1923613	1922348	no rank	unclassified RNA viruses ShiM-2016	incertae sedis	unclassified RNA viruses
c44031_g1_i1	444	510	gi|1134599838|ref|YP_009342285.1|	RNA-dependent RNA polymerase [Wuchan romanomermis nematode virus 2]	1923686	1922348	no rank	unclassified RNA viruses ShiM-2016	incertae sedis	unclassified RNA viruses
c51573_g1_i1	318	322	gi|1132371012|ref|YP_009337006.1|	hypothetical protein 1 [Wenzhou picorna-like virus 10]	1923594	1922348	no rank	unclassified RNA viruses ShiM-2016	incertae sedis	unclassified RNA viruses
c52065_g1_i1	204	478	gi|310831315|ref|YP_003969958.1|	putative DNA topoisomerase IIA precursor [Cafeteria roenbergensis virus BV-PW1]	693272	549779	family	Mimiviridae	incertae sedis	dsDNA
c52795_g1_i1	363	367	gi|109287902|ref|YP_654596.1|	hypothetical protein MIV024R [Invertebrate iridescent virus 3]	345201	10486	family	Iridoviridae	incertae sedis	dsDNA
c53804_g1_i1	303	328	gi|602259475|ref|YP_009021162.1|	SWI/SNF2 family helicase [Anopheles minimus irodovirus]	1465751	10486	family	Iridoviridae	incertae sedis	dsDNA
c57971_g1_i1	669	676	gi|51870185|ref|YP_073738.1|	hypothetical protein [Lymphocystis disease virus - isolate China]	256729	10486	family	Iridoviridae	incertae sedis	dsDNA
c60226_g1_i1	465	612	gi|13358405|ref|NP_078748.1|	hypothetical protein LCDV1gp092 [Lymphocystis disease virus 1]	36363	10486	family	Iridoviridae	incertae sedis	dsDNA
c62243_g1_i1	429	436	gi|1115260756|ref|YP_009329043.1|	VV D6-like helicase [Cedratvirus A11]	1903266	2023203	family	Pithoviridae	incertae sedis	dsDNA
c62417_g1_i1	231	244	gi|1132370770|ref|YP_009336829.1|	hypothetical protein [Shahe picorna-like virus 4]	1923447	1922348	no rank	unclassified RNA viruses ShiM-2016	incertae sedis	unclassified RNA viruses
c63281_g1_i1	294	294	gi|602259441|ref|YP_009021128.1|	archaeal DNA polymerase I [Anopheles minimus irodovirus]	1465751	10486	family	Iridoviridae	incertae sedis	dsDNA
c66192_g1_i1	312	324	gi|1134599838|ref|YP_009342285.1|	RNA-dependent RNA polymerase [Wuchan romanomermis nematode virus 2]	1923686	1922348	no rank	unclassified RNA viruses ShiM-2016	incertae sedis	unclassified RNA viruses
c66677_g1_i1	204	215	gi|1132370518|ref|YP_009336662.1|	hypothetical protein 2 [Wenzhou picorna-like virus 52]	1923640	1922348	no rank	unclassified RNA viruses ShiM-2016	incertae sedis	unclassified RNA viruses
c66838_g1_i1	297	299	gi|1241824456|ref|YP_009423855.1|	hypothetical protein 2 [Tioga picorna-like virus 1]	2029771	675074	order	unclassified Picornavirales	Picornavirales	ssRNA(+)
c67647_g1_i1	204	303	gi|667699585|ref|YP_009047194.1|	predicted structural protein [Asterionellopsis glacialis RNA virus]	1522179	1231622	unassigned genus	unassigned Picornavirales	Picornavirales	ssRNA(+)
c69294_g1_i1	315	322	gi|667699585|ref|YP_009047194.1|	predicted structural protein [Asterionellopsis glacialis RNA virus]	1522179	1231622	unassigned genus	unassigned Picornavirales	Picornavirales	ssRNA(+)
c70102_g1_i1	330	335	gi|1148998555|ref|YP_009345453.1|	primase [Noumeavirus]	1955558	944644	family	Marseilleviridae	incertae sedis	dsDNA
c70371_g1_i1	351	373	gi|1125811894|ref|YP_009330122.1|	hypothetical protein 2 [Beihai picorna-like virus 70]	1922617	1922348	no rank	unclassified RNA viruses ShiM-2016	incertae sedis	unclassified RNA viruses
c70930_g1_i1	300	388	gi|1083917816|ref|YP_009310247.1|	hypothetical protein GMAR_ORF130 [Golden Marseillevirus]	1720526	944644	family	Marseilleviridae	incertae sedis	dsDNA
c72814_g1_i1	309	323	gi|602259448|ref|YP_009021135.1|	papain-like proteinase [Anopheles minimus irodovirus]	1465751	10486	family	Iridoviridae	incertae sedis	dsDNA
c73069_g1_i1	1170	1228	gi|602259431|ref|YP_009021118.1|	putative tyrosine protein kinase [Anopheles minimus irodovirus]	1465751	10486	family	Iridoviridae	incertae sedis	dsDNA
c75573_g1_i1	411	428	gi|363540124|ref|YP_004894356.1|	putative helicase [Megavirus chiliensis]	1094892	549779	family	Mimiviridae	incertae sedis	dsDNA
c76450_g1_i1	363	373	gi|1125811894|ref|YP_009330122.1|	hypothetical protein 2 [Beihai picorna-like virus 70]	1922617	1922348	no rank	unclassified RNA viruses ShiM-2016	incertae sedis	unclassified RNA viruses
c77696_g1_i1	603	609	gi|15078888|ref|NP_149639.1|	176R [Invertebrate iridescent virus 6]	176652	10486	family	Iridoviridae	incertae sedis	dsDNA
c79636_g1_i1	279	373	gi|15078735|ref|NP_149485.1|	022L [Invertebrate iridescent virus 6]	176652	10486	family	Iridoviridae	incertae sedis	dsDNA
c79925_g1_i1	294	387	gi|109287896|ref|YP_654590.1|	hypothetical protein MIV018L [Invertebrate iridescent virus 3]	345201	10486	family	Iridoviridae	incertae sedis	dsDNA
c82826_g1_i1	345	418	gi|672551187|ref|YP_009052200.1|	NAD-dependent DNA ligase [Aureococcus anophagefferens virus]	1474867	10501	family	Phycodnaviridae	incertae sedis	dsDNA
c83287_g1_i1	528	532	gi|1125811893|ref|YP_009330121.1|	hypothetical protein 1 [Beihai picorna-like virus 70]	1922617	1922348	no rank	unclassified RNA viruses ShiM-2016	incertae sedis	unclassified RNA viruses
c8528_g1_i1	213	215	gi|1132370518|ref|YP_009336662.1|	hypothetical protein 2 [Wenzhou picorna-like virus 52]	1923640	1922348	no rank	unclassified RNA viruses ShiM-2016	incertae sedis	unclassified RNA viruses
c8852_g1_i1	450	559	gi|1070067119|ref|YP_009288955.1|	RNA-dependent RNA polymerase [Sanxia water strider virus 4]	1608063	644608	order	unassigned Mononegavirales	Mononegavirales	ssRNA(-)
c91291_g1_i1	291	296	gi|1132370784|ref|YP_009336839.1|	hypothetical protein 2 [Wenzhou picorna-like virus 29]	1923614	1922348	no rank	unclassified RNA viruses ShiM-2016	incertae sedis	unclassified RNA viruses
c92969_g1_i1	246	249	gi|527333655|ref|YP_008357439.1|	DNA topoisomerase II [Invertebrate iridovirus 22]	1301279	10486	family	Iridoviridae	incertae sedis	dsDNA
c9539_g1_i1	345	351	gi|1132370995|ref|YP_009336995.1|	hypothetical protein 2 [Wenzhou picorna-like virus 28]	1923613	1922348	no rank	unclassified RNA viruses ShiM-2016	incertae sedis	unclassified RNA viruses
c9583_g1_i1	270	1977	gi|339906128|ref|YP_004732925.1|	hypothetical protein WIV_gp142 [Wiseana iridescent virus]	68347	10486	family	Iridoviridae	incertae sedis	dsDNA
c96471_g1_i1	396	399	gi|602259475|ref|YP_009021162.1|	SWI/SNF2 family helicase [Anopheles minimus irodovirus]	1465751	10486	family	Iridoviridae	incertae sedis	dsDNA

## Sheet: Table S7
Table S7. Identified viral sequences in Tulin et al. dataset [32].
contig	length trimmed [nt]	length untrimmed [nt]	accession number	homologous sequence	taxon ID	family_taxon ID	rank	family name	order	genome composition
c8790_g1_i1	580	576	gi|9626197|ref|NP_056887.1|	Pr76 polyprotein precursor [Rous sarcoma virus]	11886	11632	family	Retroviridae	Ortervirales	ssRNA-RT
c7723_g1_i1	422	375	gi|40796162|ref|NP_955615.1|	gp37 TM [Rous sarcoma virus]	11886	11632	family	Retroviridae	Ortervirales	ssRNA-RT
c261_g1_i1	358	351	gi|40796161|ref|NP_955614.1|	gp85 SU [Rous sarcoma virus]	11886	11632	family	Retroviridae	Ortervirales	ssRNA-RT
c8770_g1_i1	616	291	gi|40796159|ref|NP_955612.1|	p32 IN [Rous sarcoma virus]	11886	11632	family	Retroviridae	Ortervirales	ssRNA-RT
c3854_g1_i1	257	255	gi|40796158|ref|NP_955611.1|	p68a RT [Rous sarcoma virus]	11886	11632	family	Retroviridae	Ortervirales	ssRNA-RT
c11037_g1_i1	269	204	gi|40796154|ref|NP_955607.1|	p19 [Rous sarcoma virus]	11886	11632	family	Retroviridae	Ortervirales	ssRNA-RT

## Sheet: Table S8
Table S8. Identified viral sequences in Oren et al. dataset [33].
contig	length trimmed [nt]	length untrimmed [nt]	accession number	homologous sequence	taxon ID	family_taxon ID	rank	family name	order	genome composition
c10687_g1_i1	1332	1447	gi|1132372102|ref|YP_009337854.1|	RNA-dependent RNA polymerase [Shahe yuevirus-like virus 1]	1923457	2501959	family	Yueviridae	Goujianvirales	ssRNA(-)
c11491_g1_i1	411	415	gi|585299670|ref|YP_009001243.1|	2OG-Fe(II) oxygenase [Pithovirus sibericum]	1450746	2023203	family	Pithoviridae	incertae sedis	dsDNA
c2636_g1_i1	555	844	gi|1132372102|ref|YP_009337854.1|	RNA-dependent RNA polymerase [Shahe yuevirus-like virus 1]	1923457	2501959	family	Yueviridae	Goujianvirales	ssRNA(-)
c2791_g1_i1	795	1198	gi|1132370898|ref|YP_009336924.1|	RNA-dependent RNA polymerase [Hubei odonate virus 10]	1922991	1922348	no rank	unclassified RNA viruses ShiM-2016	incertae sedis	unclassified RNA viruses
c3513_g1_i1	228	258	gi|1134599838|ref|YP_009342285.1|	RNA-dependent RNA polymerase [Wuchan romanomermis nematode virus 2]	1923686	1922348	no rank	unclassified RNA viruses ShiM-2016	incertae sedis	unclassified RNA viruses
c6408_g1_i1	1434	1561	gi|1132372102|ref|YP_009337854.1|	RNA-dependent RNA polymerase [Shahe yuevirus-like virus 1]	1923457	2501959	family	Yueviridae	Goujianvirales	ssRNA(-)
c6472_g1_i1	585	1453	gi|1125802312|ref|YP_009330276.1|	hypothetical protein [Beihai sesarmid crab virus 3]	1922663	2501959	family	Yueviridae	Goujianvirales	ssRNA(-)
c7543_g1_i1	7731	8795	gi|1125811699|ref|YP_009329971.1|	hypothetical protein [Changjiang picorna-like virus 1]	1922782	1922348	no rank	unclassified RNA viruses ShiM-2016	incertae sedis	unclassified RNA viruses
c7573_g1_i1	906	1514	gi|1132372100|ref|YP_009337851.1|	hypothetical protein 1 [Sanxia water strider virus 10]	1923394	1922348	no rank	unclassified RNA viruses ShiM-2016	incertae sedis	unclassified RNA viruses
c7574_g1_i1	1095	2889	gi|1125811906|ref|YP_009330130.1|	hypothetical protein [Hubei sobemo-like virus 41]	1923229	1922348	no rank	unclassified RNA viruses ShiM-2016	incertae sedis	unclassified RNA viruses
c8276_g1_i1	735	743	gi|1132370898|ref|YP_009336924.1|	RNA-dependent RNA polymerase [Hubei odonate virus 10]	1922991	1922348	no rank	unclassified RNA viruses ShiM-2016	incertae sedis	unclassified RNA viruses
c9743_g1_i1	450	676	gi|1070067119|ref|YP_009288955.1|	RNA-dependent RNA polymerase [Sanxia water strider virus 4]	1608063	644608	order	unassigned Mononegavirales	Mononegavirales	ssRNA(-)

## Sheet: Table S9
Table S9. Identified viral sequences in joined dataset from Schwaiger et al. [34] and Vienna University submission (PRJNA213177), libraries generated by polyA selection
contig	length trimmed [nt]	length untrimmed [nt]	accession number	homologous sequence	taxon ID	family_taxon ID	rank	family name	order	genome composition
c10589_g1_i1	873	1072	gi|1033320620|ref|YP_009255014.1|	hypothetical protein [Tokyovirus A1]	1826170	944644	family	Marseilleviridae	incertae sedis	dsDNA
c12412_g1_i1	1461	3440	gi|660515787|ref|YP_009046746.1|	hypothetical protein IIV31_132L [Armadillidium vulgare iridescent virus]	72201	10486	family	Iridoviridae	incertae sedis	dsDNA
c15138_g1_i1	498	1227	gi|15078855|ref|NP_149605.1|	142R [Invertebrate iridescent virus 6]	176652	10486	family	Iridoviridae	incertae sedis	dsDNA
c30719_g1_i1	3036	3663	gi|602259431|ref|YP_009021118.1|	putative tyrosine protein kinase [Anopheles minimus irodovirus]	1465751	10486	family	Iridoviridae	incertae sedis	dsDNA
c30746_g1_i1	270	2924	gi|339906128|ref|YP_004732925.1|	hypothetical protein WIV_gp142 [Wiseana iridescent virus]	68347	10486	family	Iridoviridae	incertae sedis	dsDNA
c3940_g1_i1	1437	1830	gi|15078811|ref|NP_149561.1|	098R [Invertebrate iridescent virus 6]	176652	10486	family	Iridoviridae	incertae sedis	dsDNA
c39608_g1_i1	1107	3908	gi|602259448|ref|YP_009021135.1|	papain-like proteinase [Anopheles minimus irodovirus]	1465751	10486	family	Iridoviridae	incertae sedis	dsDNA
c39608_g2_i1	1086	2308	gi|589287896|ref|YP_009010560.1|	putative helicase [Invertebrate iridovirus 25]	1301280	10486	family	Iridoviridae	incertae sedis	dsDNA
c40954_g1_i1	519	3077	gi|660515693|ref|YP_009046652.1|	Haloacid dehalogenase-like hydrolases [Armadillidium vulgare iridescent virus]	72201	10486	family	Iridoviridae	incertae sedis	dsDNA
c4380_g1_i1	747	1647	gi|602259457|ref|YP_009021144.1|	ATpase 3 [Anopheles minimus irodovirus]	1465751	10486	family	Iridoviridae	incertae sedis	dsDNA
c44372_g1_i1	540	1633	gi|15078780|ref|NP_149530.1|	067R [Invertebrate iridescent virus 6]	176652	10486	family	Iridoviridae	incertae sedis	dsDNA
c45018_g1_i2	750	3676	gi|589288017|ref|YP_009010681.1|	hypothetical protein IIV25_148L [Invertebrate iridovirus 25]	1301280	10486	family	Iridoviridae	incertae sedis	dsDNA
c49192_g1_i1	726	1642	gi|1125811906|ref|YP_009330130.1|	hypothetical protein [Hubei sobemo-like virus 41]	1923229	1922348	no rank	unclassified RNA viruses ShiM-2016	incertae sedis	unclassified RNA viruses
c5022_g1_i1	309	440	gi|701447333|ref|YP_009094705.1|	conserved putative patatin-like phospholipase [Melbournevirus]	1560514	944644	family	Marseilleviridae	incertae sedis	dsDNA
c5022_g2_i1	993	1900	gi|602259526|ref|YP_009021213.1|	DNA repair exonuclease SbcCD D subunit [Anopheles minimus irodovirus]	1465751	10486	family	Iridoviridae	incertae sedis	dsDNA
c5024_g1_i1	435	500	gi|109287933|ref|YP_654627.1|	hypothetical protein MIV055R [Invertebrate iridescent virus 3]	345201	10486	family	Iridoviridae	incertae sedis	dsDNA
c52575_g1_i1	426	514	gi|602259410|ref|YP_009021097.1|	Uvr/REP helicase [Anopheles minimus irodovirus]	1465751	10486	family	Iridoviridae	incertae sedis	dsDNA
c52575_g1_i4	342	632	gi|589288034|ref|YP_009010698.1|	Uvr/REP helicase [Invertebrate iridovirus 25]	1301280	10486	family	Iridoviridae	incertae sedis	dsDNA
c52575_g1_i5	417	524	gi|589288207|ref|YP_009010921.1|	Uvr/REP helicase [Invertebrate iridescent virus 22]	345198	10486	family	Iridoviridae	incertae sedis	dsDNA
c54554_g1_i1	867	1326	gi|589287695|ref|YP_009010298.1|	D5 family helicase-primase [Invertebrate iridescent virus 30]	345585	10486	family	Iridoviridae	incertae sedis	dsDNA
c54554_g2_i1	1683	1704	gi|51870034|ref|YP_073585.1|	predicted ATPase [Lymphocystis disease virus - isolate China]	256729	10486	family	Iridoviridae	incertae sedis	dsDNA
c5890_g1_i1	573	674	gi|15078994|ref|NP_149745.1|	282R [Invertebrate iridescent virus 6]	176652	10486	family	Iridoviridae	incertae sedis	dsDNA
c5890_g2_i1	504	576	gi|15078994|ref|NP_149745.1|	282R [Invertebrate iridescent virus 6]	176652	10486	family	Iridoviridae	incertae sedis	dsDNA
c59694_g3_i1	951	1005	gi|51870185|ref|YP_073738.1|	hypothetical protein [Lymphocystis disease virus - isolate China]	256729	10486	family	Iridoviridae	incertae sedis	dsDNA
c61282_g1_i1	624	641	gi|339906103|ref|YP_004732900.1|	hypothetical protein WIV_gp117 [Wiseana iridescent virus]	68347	10486	family	Iridoviridae	incertae sedis	dsDNA
c61282_g2_i1	426	526	gi|339906103|ref|YP_004732900.1|	hypothetical protein WIV_gp117 [Wiseana iridescent virus]	68347	10486	family	Iridoviridae	incertae sedis	dsDNA
c62987_g3_i1	582	736	gi|939177836|ref|YP_009173744.1|	DNA polymerase X/NAD-dependent DNA ligase fusion protein [Chrysochromulina ericina virus]	455364	10501	family	Phycodnaviridae	incertae sedis	dsDNA
c65251_g1_i1	498	685	gi|1125802312|ref|YP_009330276.1|	hypothetical protein [Beihai sesarmid crab virus 3]	1922663	2501959	family	Yueviridae	Goujianvirales	ssRNA(-)
c65607_g4_i2	1059	2952	gi|109287952|ref|YP_654646.1|	hypothetical protein MIV074L [Invertebrate iridescent virus 3]	345201	10486	family	Iridoviridae	incertae sedis	dsDNA
c68156_g3_i1	2547	5489	gi|602259475|ref|YP_009021162.1|	SWI/SNF2 family helicase [Anopheles minimus irodovirus]	1465751	10486	family	Iridoviridae	incertae sedis	dsDNA
c68156_g3_i2	303	313	gi|1135106778|ref|YP_009342180.1|	SWI/SNF2 family helicase protein [Lymphocystis disease virus Sa]	1898060	10486	family	Iridoviridae	incertae sedis	dsDNA
c72126_g1_i1	1554	1562	gi|1132372102|ref|YP_009337854.1|	RNA-dependent RNA polymerase [Shahe yuevirus-like virus 1]	1923457	2501959	family	Yueviridae	Goujianvirales	ssRNA(-)
c72126_g2_i2	2646	2656	gi|1132372102|ref|YP_009337854.1|	RNA-dependent RNA polymerase [Shahe yuevirus-like virus 1]	1923457	2501959	family	Yueviridae	Goujianvirales	ssRNA(-)
c72126_g4_i2	1398	2287	gi|1132372102|ref|YP_009337854.1|	RNA-dependent RNA polymerase [Shahe yuevirus-like virus 1]	1923457	2501959	family	Yueviridae	Goujianvirales	ssRNA(-)
c72728_g1_i1	390	695	gi|109287896|ref|YP_654590.1|	hypothetical protein MIV018L [Invertebrate iridescent virus 3]	345201	10486	family	Iridoviridae	incertae sedis	dsDNA
c73097_g1_i1	1386	1513	gi|527333585|ref|YP_008357369.1|	Major Capsid Protein [Invertebrate iridovirus 22]	345198	10486	family	Iridoviridae	incertae sedis	dsDNA
c73615_g1_i1	510	1043	gi|15078908|ref|NP_149659.1|	196R [Invertebrate iridescent virus 6]	176652	10486	family	Iridoviridae	incertae sedis	dsDNA
c73636_g1_i1	567	571	gi|1134599838|ref|YP_009342285.1|	RNA-dependent RNA polymerase [Wuchan romanomermis nematode virus 2]	1923686	1922348	no rank	unclassified RNA viruses ShiM-2016	incertae sedis	unclassified RNA viruses
c74324_g1_i1	612	816	gi|602259478|ref|YP_009021165.1|	hypothetical protein AMIV_088 [Anopheles minimus irodovirus]	1465751	10486	family	Iridoviridae	incertae sedis	dsDNA
c74885_g1_i1	255	297	gi|589288036|ref|YP_009010700.1|	DNA double-strand break repair rad50 ATPase-like [Invertebrate iridovirus 25]	1301280	10486	family	Iridoviridae	incertae sedis	dsDNA
c75184_g1_i1	417	476	gi|1070619498|ref|YP_009303699.1|	RNA-dependent RNA polymerase [Lishi Spider Virus 2]	1608058	644608	order	unassigned Mononegavirales	Mononegavirales	ssRNA(-)
c75214_g1_i1	564	693	gi|1134599838|ref|YP_009342285.1|	RNA-dependent RNA polymerase [Wuchan romanomermis nematode virus 2]	1923686	1922348	no rank	unclassified RNA viruses ShiM-2016	incertae sedis	unclassified RNA viruses
c75226_g1_i1	462	467	gi|1132371973|ref|YP_009337765.1|	putative capsid protein [Hubei permutotetra-like virus 10]	1923074	1922348	no rank	unclassified RNA viruses ShiM-2016	incertae sedis	unclassified RNA viruses
c7618_g2_i1	645	2084	gi|15078999|ref|NP_149750.1|	287R [Invertebrate iridescent virus 6]	176652	10486	family	Iridoviridae	incertae sedis	dsDNA
c76183_g1_i1	1359	3472	gi|602259485|ref|YP_009021172.1|	hypothetical protein AMIV_095 [Anopheles minimus irodovirus]	1465751	10486	family	Iridoviridae	incertae sedis	dsDNA
c76633_g1_i1	765	1902	gi|701447319|ref|YP_009094691.1|	conserved cell nuclear antigen [Melbournevirus]	1560514	944644	family	Marseilleviridae	incertae sedis	dsDNA
c77282_g1_i1	1527	2418	gi|660515786|ref|YP_009046745.1|	5'-3', Exoribonuclease 1 [Armadillidium vulgare iridescent virus]	72201	10486	family	Iridoviridae	incertae sedis	dsDNA
c77832_g1_i1	762	919	gi|1070067119|ref|YP_009288955.1|	RNA-dependent RNA polymerase [Sanxia water strider virus 4]	1608063	644608	order	unassigned Mononegavirales	Mononegavirales	ssRNA(-)
c891_g1_i1	339	769	gi|660515849|ref|YP_009046808.1|	DNA double-strand break repair rad50 ATPase-like [Armadillidium vulgare iridescent virus]	72201	10486	family	Iridoviridae	incertae sedis	dsDNA
c9353_g1_i1	318	319	gi|1134599869|ref|YP_009342316.1|	hypothetical protein 1 [Wuchan romanomermis nematode virus 3]	1923687	1922348	no rank	unclassified RNA viruses ShiM-2016	incertae sedis	unclassified RNA viruses

## Sheet: Table S10
Table S10. Identified viral sequences in joined dataset from Schwaiger et al. [34] and Vienna University submission (PRJNA213177), libraries generated by rRNA depletion.
contig	length trimmed [nt]	length untrimmed [nt]	accession number	homologous sequence	taxon ID	family_taxon ID	rank	family name	order	genome composition
c107_g1_i1	504	718	gi|602259404|ref|YP_009021091.1|	hypothetical protein AMIV_005 [Anopheles minimus irodovirus]	1465751	10486	family	Iridoviridae	incertae sedis	dsDNA
c11306_g1_i1	585	1437	gi|1125802312|ref|YP_009330276.1|	hypothetical protein [Beihai sesarmid crab virus 3]	1922663	2501959	family	Yueviridae	Goujianvirales	ssRNA(-)
c1156_g1_i1	237	238	gi|15079139|ref|NP_149891.1|	428L [Invertebrate iridescent virus 6]	176652	10486	family	Iridoviridae	incertae sedis	dsDNA
c12017_g1_i1	522	1954	gi|660515693|ref|YP_009046652.1|	Haloacid dehalogenase-like hydrolases [Armadillidium vulgare iridescent virus]	72201	10486	family	Iridoviridae	incertae sedis	dsDNA
c12592_g1_i1	1659	1701	gi|1134599838|ref|YP_009342285.1|	RNA-dependent RNA polymerase [Wuchan romanomermis nematode virus 2]	1923686	1922348	no rank	unclassified RNA viruses ShiM-2016	incertae sedis	unclassified RNA viruses
c12640_g1_i1	696	2256	gi|1070640055|ref|YP_009304420.1|	RNA-dependent RNA polymerase [Tacheng Tick Virus 6]	1608088	644608	order	unassigned Mononegavirales	Mononegavirales	ssRNA(-)
c12646_g1_i1	5952	7979	gi|1132372102|ref|YP_009337854.1|	RNA-dependent RNA polymerase [Shahe yuevirus-like virus 1]	1923457	2501959	family	Yueviridae	Goujianvirales	ssRNA(-)
c12647_g1_i1	2934	5073	gi|1134599838|ref|YP_009342285.1|	RNA-dependent RNA polymerase [Wuchan romanomermis nematode virus 2]	1923686	1922348	no rank	unclassified RNA viruses ShiM-2016	incertae sedis	unclassified RNA viruses
c12650_g1_i1	906	1508	gi|1132372100|ref|YP_009337851.1|	hypothetical protein 1 [Sanxia water strider virus 10]	1923394	1922348	no rank	unclassified RNA viruses ShiM-2016	incertae sedis	unclassified RNA viruses
c12654_g1_i1	1026	2779	gi|1125811906|ref|YP_009330130.1|	hypothetical protein [Hubei sobemo-like virus 41]	1923229	1922348	no rank	unclassified RNA viruses ShiM-2016	incertae sedis	unclassified RNA viruses
c12655_g1_i1	3894	10422	gi|1134599838|ref|YP_009342285.1|	RNA-dependent RNA polymerase [Wuchan romanomermis nematode virus 2]	1923686	1922348	no rank	unclassified RNA viruses ShiM-2016	incertae sedis	unclassified RNA viruses
c12754_g1_i1	453	455	gi|1134599838|ref|YP_009342285.1|	RNA-dependent RNA polymerase [Wuchan romanomermis nematode virus 2]	1923686	1922348	no rank	unclassified RNA viruses ShiM-2016	incertae sedis	unclassified RNA viruses
c12793_g1_i1	399	413	gi|109287933|ref|YP_654627.1|	hypothetical protein MIV055R [Invertebrate iridescent virus 3]	345201	10486	family	Iridoviridae	incertae sedis	dsDNA
c12803_g1_i1	534	642	gi|15079062|ref|NP_149813.1|	350L [Invertebrate iridescent virus 6]	176652	10486	family	Iridoviridae	incertae sedis	dsDNA
c12817_g1_i1	783	1825	gi|701447319|ref|YP_009094691.1|	conserved cell nuclear antigen [Melbournevirus]	1560514	944644	family	Marseilleviridae	incertae sedis	dsDNA
c13012_g1_i1	543	545	gi|602259441|ref|YP_009021128.1|	archaeal DNA polymerase I [Anopheles minimus irodovirus]	1465751	10486	family	Iridoviridae	incertae sedis	dsDNA
c13027_g1_i1	417	488	gi|1135106779|ref|YP_009342181.1|	putative ATPase [Lymphocystis disease virus Sa]	1898060	10486	family	Iridoviridae	incertae sedis	dsDNA
c13064_g1_i1	510	733	gi|15078868|ref|NP_149618.1|	155L [Invertebrate iridescent virus 6]	176652	10486	family	Iridoviridae	incertae sedis	dsDNA
c13091_g1_i1	282	286	gi|717728207|ref|YP_009059070.1|	hypothetical protein [Cimodo virus]	1427476	10880	family	Reoviridae	incertae sedis	dsRNA
c13250_g1_i1	303	405	gi|1175818918|ref|YP_009352741.1|	hypothetical protein BNJ_00341 [Kaumoebavirus]	1859492	12429	no rank	unclassified virus	incertae sedis	dsDNA
c13253_g1_i1	261	331	gi|589287896|ref|YP_009010560.1|	putative helicase [Invertebrate iridovirus 25]	1301280	10486	family	Iridoviridae	incertae sedis	dsDNA
c13484_g1_i1	294	321	gi|660515671|ref|YP_009046630.1|	hypothetical protein IIV31_016L [Armadillidium vulgare iridescent virus]	72201	10486	family	Iridoviridae	incertae sedis	dsDNA
c13540_g1_i1	240	269	gi|109287956|ref|YP_654650.1|	hypothetical protein MIV078R [Invertebrate iridescent virus 3]	345201	10486	family	Iridoviridae	incertae sedis	dsDNA
c13927_g1_i1	294	774	gi|15079055|ref|NP_149806.1|	343L [Invertebrate iridescent virus 6]	176652	10486	family	Iridoviridae	incertae sedis	dsDNA
c14054_g1_i1	1065	1152	gi|15078994|ref|NP_149745.1|	282R [Invertebrate iridescent virus 6]	176652	10486	family	Iridoviridae	incertae sedis	dsDNA
c14136_g1_i1	441	633	gi|589287838|ref|YP_009010441.1|	hypothetical protein IIV30_147L [Invertebrate iridescent virus 30]	345585	10486	family	Iridoviridae	incertae sedis	dsDNA
c14187_g1_i1	390	413	gi|56692697|ref|YP_164155.1|	NTPase [Singapore grouper iridovirus]	262968	10486	family	Iridoviridae	incertae sedis	dsDNA
c14277_g1_i1	405	423	gi|527333590|ref|YP_008357374.1|	Putative tyrosine protein kinase [Invertebrate iridovirus 22]	1301279	10486	family	Iridoviridae	incertae sedis	dsDNA
c14281_g1_i1	570	587	gi|1033320620|ref|YP_009255014.1|	hypothetical protein [Tokyovirus A1]	1826170	944644	family	Marseilleviridae	incertae sedis	dsDNA
c14327_g1_i1	495	515	gi|660515656|ref|YP_009046615.1|	delta DNA polymerase (B family) [Armadillidium vulgare iridescent virus]	72201	10486	family	Iridoviridae	incertae sedis	dsDNA
c14340_g1_i1	297	497	gi|660515706|ref|YP_009046665.1|	Metallopeptidase WLM [Armadillidium vulgare iridescent virus]	72201	10486	family	Iridoviridae	incertae sedis	dsDNA
c14379_g1_i1	666	677	gi|704122756|ref|YP_009059076.1|	hypothetical protein [Cimodo virus]	1427476	10880	family	Reoviridae	incertae sedis	dsRNA
c14395_g1_i1	267	437	gi|660515662|ref|YP_009046621.1|	putative DNA-directed RNA polymerase II subunit [Armadillidium vulgare iridescent virus]	72201	10486	family	Iridoviridae	incertae sedis	dsDNA
c14546_g1_i1	621	635	gi|589287896|ref|YP_009010560.1|	putative helicase [Invertebrate iridovirus 25]	1301280	10486	family	Iridoviridae	incertae sedis	dsDNA
c14562_g1_i1	231	233	gi|717728200|ref|YP_009059069.1|	hypothetical protein [Cimodo virus]	1427476	10880	family	Reoviridae	incertae sedis	dsRNA
c14707_g1_i1	555	632	gi|602259431|ref|YP_009021118.1|	putative tyrosine protein kinase [Anopheles minimus irodovirus]	1465751	10486	family	Iridoviridae	incertae sedis	dsDNA
c14742_g1_i1	291	323	gi|15078758|ref|NP_149508.1|	045L [Invertebrate iridescent virus 6]	176652	10486	family	Iridoviridae	incertae sedis	dsDNA
c14766_g1_i1	342	347	gi|311977685|ref|YP_003986805.1|	DNA ligase [Acanthamoeba polyphaga mimivirus]	212035	10486	family	Iridoviridae	incertae sedis	dsDNA
c14780_g1_i1	435	446	gi|339906103|ref|YP_004732900.1|	hypothetical protein WIV_gp117 [Wiseana iridescent virus]	68347	10486	family	Iridoviridae	incertae sedis	dsDNA
c14842_g1_i1	264	266	gi|602259518|ref|YP_009021205.1|	DNA topoisomerase II [Anopheles minimus irodovirus]	1465751	10486	family	Iridoviridae	incertae sedis	dsDNA
c14879_g1_i1	213	216	gi|717728242|ref|YP_009059075.1|	hypothetical protein [Cimodo virus]	1427476	10880	family	Reoviridae	incertae sedis	dsRNA
c14964_g1_i1	210	232	gi|339906041|ref|YP_004732838.1|	hypothetical protein WIV_gp055 [Wiseana iridescent virus]	68347	10486	family	Iridoviridae	incertae sedis	dsDNA
c14994_g1_i1	255	256	gi|717728242|ref|YP_009059075.1|	hypothetical protein [Cimodo virus]	1427476	10880	family	Reoviridae	incertae sedis	dsRNA
c15055_g1_i1	243	245	gi|602259431|ref|YP_009021118.1|	putative tyrosine protein kinase [Anopheles minimus irodovirus]	1465751	10486	family	Iridoviridae	incertae sedis	dsDNA
c15109_g1_i1	273	275	gi|704122804|ref|YP_009059077.1|	NTP-binding domain protein [Cimodo virus]	1427476	10880	family	Reoviridae	incertae sedis	dsRNA
c15133_g1_i1	213	215	gi|717728227|ref|YP_009059073.1|	hypothetical protein [Cimodo virus]	1427476	10880	family	Reoviridae	incertae sedis	dsRNA
c2050_g1_i1	1494	2092	gi|660515786|ref|YP_009046745.1|	5'-3', Exoribonuclease 1 [Armadillidium vulgare iridescent virus]	72201	10486	family	Iridoviridae	incertae sedis	dsDNA
c2051_g1_i1	1386	1435	gi|527333585|ref|YP_008357369.1|	Major Capsid Protein [Invertebrate iridovirus 22]	345198	10486	family	Iridoviridae	incertae sedis	dsDNA
c207_g1_i1	714	767	gi|585299339|ref|YP_009000912.1|	patatin-like phospholipase [Pithovirus sibericum]	1450746	2023203	family	Pithoviridae	incertae sedis	dsDNA
c2188_g1_i1	678	880	gi|1134599838|ref|YP_009342285.1|	RNA-dependent RNA polymerase [Wuchan romanomermis nematode virus 2]	1923686	1922355	no rank	unclassified RNA viruses ShiM-2016	incertae sedis	unclassified RNA viruses
c2246_g1_i1	1764	1772	gi|922073175|ref|YP_009163801.1|	ORF_040R [Scale drop disease virus]	1697349	10486	family	Iridoviridae	incertae sedis	dsDNA
c2451_g1_i1	615	618	gi|1070640055|ref|YP_009304420.1|	RNA-dependent RNA polymerase [Tacheng Tick Virus 6]	1608088	644608	order	unassigned Mononegavirales	Mononegavirales	ssRNA(-)
c2734_g1_i1	1053	1130	gi|109287952|ref|YP_654646.1|	hypothetical protein MIV074L [Invertebrate iridescent virus 3]	345201	10486	family	Iridoviridae	incertae sedis	dsDNA
c3046_g1_i2	342	1132	gi|589288034|ref|YP_009010698.1|	Uvr/REP helicase [Invertebrate iridovirus 25]	1301280	10486	family	Iridoviridae	incertae sedis	dsDNA
c4086_g1_i1	561	782	gi|602259412|ref|YP_009021099.1|	DNA double-strand break repair rad50 ATpase-like protein [Anopheles minimus irodovirus]	1465751	10486	family	Iridoviridae	incertae sedis	dsDNA
c4263_g1_i1	510	1050	gi|15078908|ref|NP_149659.1|	196R [Invertebrate iridescent virus 6]	176652	10486	family	Iridoviridae	incertae sedis	dsDNA
c5019_g1_i1	270	2778	gi|339906128|ref|YP_004732925.1|	hypothetical protein WIV_gp142 [Wiseana iridescent virus]	68347	10486	family	Iridoviridae	incertae sedis	dsDNA
c5363_g1_i1	747	908	gi|602259457|ref|YP_009021144.1|	ATpase 3 [Anopheles minimus irodovirus]	1465751	10486	family	Iridoviridae	incertae sedis	dsDNA
c559_g1_i1	462	516	gi|660515656|ref|YP_009046615.1|	delta DNA polymerase (B family) [Armadillidium vulgare iridescent virus]	72201	10486	family	Iridoviridae	incertae sedis	dsDNA
c5610_g1_i1	390	688	gi|109287896|ref|YP_654590.1|	hypothetical protein MIV018L [Invertebrate iridescent virus 3]	345201	10486	family	Iridoviridae	incertae sedis	dsDNA
c6012_g1_i1	645	843	gi|15078999|ref|NP_149750.1|	287R [Invertebrate iridescent virus 6]	176652	10486	family	Iridoviridae	incertae sedis	dsDNA
c854_g1_i1	612	692	gi|602259478|ref|YP_009021165.1|	hypothetical protein AMIV_088 [Anopheles minimus irodovirus]	1465751	10486	family	Iridoviridae	incertae sedis	dsDNA

[truncated: 19 more sheets: Table S11, Table S12, Table S13, Text file S1, Text file S2, Text file S3, Text file S4, Text file S5, Text file S6, Text file S7, Text file S8, Text file S9, Text file S10, Text file S11, Text file S12, Text file S13, Text file S14, Text file S15, Text file S16]
